# Supplementary material for: Progress in the application of combined detection of urinary tumor DNA and exosomes in the classification, staging, and clinical management of bladder cancer: a review
Source: Front Oncol. 2026 May 12;16:1745178. doi: 10.3389/fonc.2026.1745178 (PMC13201103; doi:10.3389/fonc.2026.1745178)
Supplement: Supplementary file 1 [file Table1.xlsx]

## Sheet: Sheet1
Study Number	Title	Phase	Sample Size	Randomization Method	Primary Endpoint	Intervention Plan	Study Status	Study Type	Study Design	Start Date	End Date	Sponsor
NCT03066310			125		Sensitivity, Specificity of Urine-DNA test, Mutation identification	Next generation sequencing	Completed	Observational	CASE_CONTROL, CROSS_SECTIONAL	2017-01-17	2020-01-10	Xiangya Hospital of Central South University
NCT04053855	PEP-C		100		CD9+, CA9+ exosomes detection	Urinary sample analysis	Recruiting	Observational	COHORT, PROSPECTIVE	2020-01-29	2026-08-01	Centre Hospitalier Universitaire de Saint Etienne
NCT05220189			1549		Sensitivity, Specificity of EarlyTect® Bladder Cancer test	EarlyTect® Bladder Cancer test	Recruiting	Observational	COHORT, PROSPECTIVE	2022-02-03	2024-01-31	Asan Medical Center
NCT04947059	GENSA	III	180	Randomized	Recurrence, Progression at 3 and 12 months	Gemcitabine or Epirubicin intravesical instillation	Recruiting	Interventional	RANDOMIZED, PARALLEL	2021-12-14	2026-10-01	University of Thessaly
NCT04053101	TEP Vessie		130		Treatment modification rate, PET CT accuracy for LN staging	PET CT imaging	Unknown	Observational	COHORT, RETROSPECTIVE	2017-04-01	2019-08-31	Institut Bergonié
NCT04369560		I	42	NA	MRI accuracy for bladder wall penetration depth	MRI with Gadobutrol and Ferumoxytol intravesical	Recruiting	Interventional	SINGLE_GROUP	2021-01-06	2027-12-30	Jodi Maranchie
NCT04647981	Xpert Bladder		320		Sensitivity comparison of Xpert® Bladder Cancer Monitor and cytology	Xpert® Bladder Cancer Monitor Test	Completed	Observational	OTHER, PROSPECTIVE	2019-05-22	2021-01-02	Clinique Beau Soleil
NCT04784507		II	60	Non-randomized	Pathological staging, 3-month recurrence	En Bloc Resection, Conventional TURBT	Unknown	Interventional	NON_RANDOMIZED, PARALLEL	2020-04-01	2022-07-30	Betul Kartal
NCT02555163	HoLERBT	NA	100	Randomized	Residual disease at 4 weeks post-TUR	HoLERBT vs cTURBT	Completed	Interventional	RANDOMIZED, PARALLEL	2015-09-01	2019-09-01	Mansoura University
NCT06193941			400		RT-qPCR of urine exosomal RNA	RT-qPCR	Completed	Observational	COHORT, RETROSPECTIVE	2023-06-01	2023-12-01	Zhongnan Hospital
NCT05096533			150		AI accuracy in MRI diagnosis of bladder cancer	Artificial intelligence assisted MRI	Unknown	Observational	COHORT, PROSPECTIVE	2021-01-01	2023-01-01	The First Affiliated Hospital with Nanjing Medical University
NCT06289283	Cancer bladder		38		Microbiota characterization in bladder cancer	Urine and tissue sample sequencing	Ongoing, not recruiting	Observational	CASE_CONTROL, PROSPECTIVE	2023-10-12	2026-12-01	Theodor Bilharz Research Institute
NCT04286672			70		Early diagnosis via mRNA MTDH expression	Metadherin test	Unknown	Observational	CASE_CONTROL, RETROSPECTIVE	2020-12-01	2022-01-01	Assiut University
NCT04385316			3		Tumor mutation spectrum by sequencing	DNA extraction and high-throughput sequencing	Unknown	Observational	COHORT, PROSPECTIVE	2019-09-01	2020-12-31	The First Affiliated Hospital with Nanjing Medical University
NCT05067101		NA	126	Randomized	Post-op urinary function at 12 months	Capsule Sparing Cystectomy vs Radical Cystoprostatectomy	Recruiting	Interventional	RANDOMIZED, PARALLEL	2024-09-10	2026-12-01	Zhujiang Hospital
NCT03563443			300		Sensitivity, Specificity of LOI urine test	Genomic Imprinting Testing	Unknown	Observational	CASE_CONTROL, PROSPECTIVE	2017-12-15	2019-12-15	Changhai Hospital
NCT05204108			1000		Detection of muscle invasion	Preoperative staging evaluation	Recruiting	Observational	COHORT, PROSPECTIVE	2020-04-01	2027-12-31	Sun Yat-Sen Memorial Hospital of Sun Yat-Sen University
NCT04806334		NA	11	NA	MRI imaging and tumor genomic analysis feasibility	MRI and genomic analysis	Recruitment suspended	Interventional	SINGLE_GROUP	2021-03-02	2024-04-01	Cedars-Sinai Medical Center
NCT04525781			150		Response comparison in NMIBC, MIBC, metastatic	Data analysis of risk factors and treatment	Unknown	Observational	CASE_CONTROL, RETROSPECTIVE	2020-10-01	2021-12-01	Assiut University
NCT05464576	IRMAA	NA	150	NA	MRI vs TURB for tumor infiltration degree	MRI	Not yet recruiting	Interventional	SINGLE_GROUP	2022-09-01	2025-07-31	University Hospital, Clermont-Ferrand
